# Supplementary material for: Clinical characteristics and optical coherence tomography findings in epiretinal membrane, macular pseudohole, epiretinal membrane-foveoschisis, and lamellar macular hole
Source: PLoS One. 2025 May 28;20(5):e0323933. doi: 10.1371/journal.pone.0323933 (PMC12118851; doi:10.1371/journal.pone.0323933)
Supplement: S1 Data — (XLSX) [file pone.0323933.s001.xlsx]

## Sheet: Sheet2
	ERM	MPH	ERM-FS	LMH		ERM	MPH	ERM-FS	LMH		ERM	MPH	ERM-FS	LMH		ERM	MPH	ERM-FS	LMH		ERM	MPH	ERM-FS	LMH		ERM	MPH	ERM-FS	LMH
age	71	59	66	59	gender (m/f, 0/1)	1	1	1	1	AL	26.27	26.96	30.69	26.96	SE	-15	-6	-18.75	-6	preBCVA	0.522879	0.09691	0.522879	0.09691	postBCVA	-0.0791812	0.0457575	0.09691	0.0457575
	78	70	73	71		1	0	1	0		21.25	24.94	23.04			3.5	-0.25	2	0		0.221849	0.39794	0.69897	0.39794		-0.0791812		0.30103	0.30103
	88	70	79	64		1	0	0	1			25	23.94	24.46		1	0.5	0.5	-4		0	0.221849	0.30103	0		0.09691		0	-0.0791812
	64	59	65	70		0	1	1	1		29.51	24.58	25.67	27.16		-9	-1.5	-4	-3.75		0.0457575	0.30103	0.39794	0.09691		0.522879	-0.0791812	-0.0791812	0
	83	64	75	75		0	1	0	1		24.37	24.46	27.33	23.62		-2.5	-4	-11	2		0.39794	0	0.39794	0.154902		-0.0791812	-0.0791812	0.0457575
	69	87	73	75		0	1	1	0		24.7	25.56	23.63	27.33		0	-3	1.25	-10		0.30103	0.522879	0.69897	0.39794		0.154902	0.522879	0.154902	0.0457575
	63	69	71	86		1	1	1	1		24.3	24.06		22.68		-5	0.5	-1.5	0		0.39794	0.154902	0.522879	0.221849		0	0.154902	0.522879	0.221849
	75	70	70	71		0	1	0	1		22.82	27.16	24.15			3	-3.75	-0.75	-0.5		0.221849	0.09691	0.154902	0.522879		-0.0791812	0	-0.0791812	0.522879
	75	79	69	70		1	1	1	0		27.01	23.46	26.76	24.15		-1.25	0	-9	-0.5		0.154902	0.221849	0.30103	0.154902		0.154902	0.0457575	0.09691	-0.0791812
	71	86	72	85		1	0	0	1		22.03	23.88	23.2	23.67		4.25	-2.5	1.5	-4		0.69897	1	0.30103	0.221849		0.09691	0.39794	-0.0791812	0.154902
	80	69	74	66		1	1	0	0		24.17	24.73	23.38			-1	0.75	0.375	0		0	0.30103	0.154902	0.39794		0	-0.0791812	0.0457575	0.522879
	62	74	80	76		0	1	0	1		26.67	22.95	23.53	22.55		-7	0	1.75	0		0	0.30103	0.09691	0.221849		-0.0791812	0.154902	0.154902	0.154902
	75	84	65	76		1	0	0	1		23.91	23.3	30.8	24.39		1.5	2	-20.5	0.5		0.0457575	0.221849	0.154902	0		-0.0791812	0	0.39794	-0.0791812
	68	86	71	69		1	1	1	1		23.88	22.68	22.35	27.99		0	0	-0.5	-7.5		0.30103	0.221849	0.09691	0.30103		-0.176091	0.221849	0.0457575	-0.0791812
	81	64	74	69		0	1	1	0		25.14	30.19	24.51			1	-13	0.75	0		0.154902	0.30103	0.154902	0.221849		-0.0791812	-0.0791812	-0.0791812	0.154902
	81	75	61	82		0	1	1	0		25.09	22.71	26.41	24.16		1.75	0	-8	0		0.30103	0.30103	0.221849	0.39794		0.0457575	0.09691	-0.0791812	0.30103
	61	85	78	78		1	1	1	1		23.58	23.67	23.72	23.72		-3	-4	-0.125	2		0.154902	0.221849	0	0.39794		0	0.154902	-0.176091	-0.0791812
	88	69	66	51		0	1	1	1		23.53	26.76		28.87		0.75	-9	-0.5	-13.5		0.154902	0.30103	0.154902	0.221849		0	0.09691	0.0457575	0
	46	72	79	71		1	0	0	0		27.76	23.2	25.31	24.33		-11.5	3.25	-3.75	-2.75		0.221849	0.30103	0.30103	0.221849		0	-0.0791812	0.09691	0.154902
	64	79	77	76		1	0	0	0		26.17	23.54	24.25	23.9		-5.5	-6	0.25	0		0.154902	0.69897	0.221849	0.09691		-0.176091	0	0	-0.0791812
	86	65	78	62		0	0	1	0		22.91	30.8	23.72	30.07		0.5	-20	1.5	-16.5		0	0.154902	0.39794	0.154902		-0.0791812	0.39794	-0.0791812	-0.0791812
	67	71	75	76		0	1	0	0		24.52	22.35		24.98		1	0	-1.125	-3		0.0457575	0.09691	0.09691	0.154902		-0.176091	0.0457575	0.221849	0
	67	69	51	71		0	1	1	0		24.46	27.99	28.87	24.78		1	-7.5	-13.5	2.5		0.0457575	0.30103	0.221849	0.39794		-0.176091	-0.0791812	0	0.39794
	78	69	53	79		0	0	1	0				23.79	23.35		-0.75	0	-0.5	1		0.221849	0.221849	0.221849	0.221849		0.221849	0.154902	-0.176091	0.221849
	73	68	75	68		1	1	1	0			22.77	22.56	26.39		1	2	0	0		-0.176091	0	0.221849	1.69897		-0.176091	-0.176091	-0.0791812	1.30103
	90	74	64	68		0	1	0	1		22.07	22.85	25.72	25		-2	5	-4.75	-3.5		1.1549	0.154902	0.39794	1.09691		0.823909	-0.0791812	-0.0791812	0.0457575
	73	77	30	85		0	1	0	0		25.09	23.91		24.72		2	2	-4.625	0.25		0.154902	0.221849	0	0.09691		-0.0791812	0.0457575	0	0.0457575
	76	65	71	68		0	0	1	1		23.79	24.09	26.37	25.55		-0.5		-7.5	-5		0.0457575		0.09691	0.39794		-0.0791812	0.09691	-0.176091	0.39794
	77	82	57	75		1	0	0	0		22.91	24.16		25.41		0	0	-0.75	-2.5		0.30103	0.39794	0.39794	0.221849		-0.176091	0.30103	0.0457575	0.154902
	55	61	73	86		1	1	0	0		26.87	30.67	26.86	23.22			-19	-6.5	2			0.09691	0.823909	1		-0.176091	-0.0791812	0.30103	0.69897
	75	70	80	66		0	0	0	0		23.41	26.11	23.15	23.31		0.5	-0.5	0.75	0.75		0.154902	0.39794	0.39794	0.39794		0	-0.0791812	0.69897	0.09691
	79	81	58	70		0	1	1	0		24.08	23.84	24.14	23.79		-3.5	3.5	-0.625	1		0.522879	0.09691	0.39794	0.154902			0	0	0.09691
	72	72	63	60		1	0	1	0		23.41	22.95	23.17	23.07		-0.5	0.5	1.25	0.75		0.221849	0.154902	-0.176091	0.30103		0	0	0	0.09691
	56	59	76	57		0	0	0	1		26.25	27.06	24.98	23.3		-2.25		-4	-0.5		0.154902		0.154902	0.39794		-0.0791812	-0.176091	0	0
	56	75	71	70		0	1	0	1		26.22	22.56	24.78	24.14		-3	1.5	2	0		0.221849	0.221849	0.39794	0.522879		0	-0.0791812	0.39794	0.30103
	89	81	68	78		1	1	0	0		23.95	24.41	26.39	23.75		0.5	0	0	2.25		0.823909	0.522879	1.69897	0.154902		0.39794	0.154902	1.30103	0
	66	71	68	79		1	1	1	1		24.86	26.37	25	22.31		-1.5	-7.5	-4.375	2		0.39794	0.09691	1.09691	0.154902		0.09691	-0.176091	0.0457575	0.0457575
	74	57	85	60		1	0	0	1		23.33		24.72	28.71		0	0	-0.25	-13		0.39794	0.39794	0.09691	0.30103		-0.176091	0.0457575	0.0457575	-0.0791812
	74	71	68	71		1	0	1	1		21.98	24.33	25.55	25.55			-2.75	-6	-6.25			0.221849	0.39794	0.69897		0	0.154902	0.39794	0.30103
	59	73	75	58		1	0	0	1		25.68	26.86	25.41	25.91		-6.5	-6	-4	0		0.522879	0.823909	0.221849	1		0	0.30103	0.154902	0.0457575
	68	65	70	78		1	0	0	1		24.15	23.89	23.79	23.94		2	0.75	-0.75	4.5		0.39794	0.39794	0.154902	0.154902		0	0.154902	0.09691	0.0457575
	75	62	66	68		1	0	1	0		21.52	27.52	22.56	26.43		0.5	-7	-3.75	0		0.30103	0.154902	0.69897	0.522879		-0.176091	-0.0791812	0	-0.0791812
	79	76	76			1	0	1			22.29	23.9	23.57			4	0	0.75			0.39794	0.09691	0			0.221849	-0.0791812	0
	64	74	66			1	0	0			24.04	25.47	26.63			2	1.5	-9			0.154902	0.154902	-0.0791812			-0.0791812	0	-0.0791812
	79	77	69			1	0	0			21.95	23.82	26.73			3.5	0	-12			0.522879	0.69897	0.522879			0.0457575	0.154902	-0.0791812
	79	63	74			1	1	1			22.64	23.17	24.73			1.5	1.25	-1.75			0.69897	-0.176091	0.221849			0.69897	0	0.0457575
	70	62	61			1	0	1			24.26	30.07	25.08			-1.25	-16.5	-5.5			0.09691	0.154902	0			0.0457575	-0.0791812	-0.0791812
	66	67	71			0	1	1			26.4	22.87	22.8			-7.5	-2.5	2.5			0.221849	0.30103	0.154902			0.09691	-0.0791812	-0.176091
	65	79	70			1	0	0			23.34	23.35	25.08			0.5	1	-0.875			0.221849	0.221849	0.39794			-0.176091	0.221849	0
	79	68	75			1	1	1			23.18	25	22.38			0.75	-3.5	1			0.09691	1.09691	0.221849			0.09691	0.0457575	0.09691
	84	68	68			1	1	1			22.92	25.55	22.37			-1	-5	0.375			0.154902	0.39794	0.0457575			0.154902	0.39794	-0.176091
	83	77	70			0	0	0			23.11	23.51	24.09			1	1.5	1.5			0.221849	0.39794	0.30103			0	0.0457575	0
	76	86	71			0	0	0			23.24	23.22	23.75			0.75	2	0			0.221849	1	0.09691			-0.176091	0.69897	-0.176091
	83	66	76			1	1	1				22.56	23.31			0	-3	2			0.221849	0.69897	0.0457575			-0.0791812	0	0.221849
	77	62	76			1	1	1			23.81	24.65	30.64			2	-1	-3.375			0.221849	0.30103	0.154902			0.154902	0	0.30103
	74	66	78			1	0	0			22.92	26.63	23.75			1.5	-9	1.75			0.09691	-0.0791812	0.154902			0	-0.0791812	0
	57	74	79			0	1	1			27.35	24.73	22.31			-3	-1	1.625			0.39794	0.221849	0.154902			0.0457575	0.0457575	0.0457575
	71	68	75			0	1	1			24.32	22.37	23.89			2.25	0.75	1.75			0.09691	0.0457575	0.09691			0.0457575	-0.176091	-0.0791812
	75	70	58			0	0	1			23.17	24.09	25.91			0.5	2	0			0.39794	0.30103	1			0.39794	0	0.0457575
	73	71	78			0	0	1			23.02	23.75	23.94			1	0.5	4			0.221849	0.09691	0.154902			-0.0791812	-0.176091	0.0457575
	66	60	53			0	0	0				23.07				0.5	0.75	0			0.39794	0.30103	0.221849			0	0.09691	-0.0791812
	79	75	63			1	0	1			22.34	24.05	25.58			0	0.75	-4.5			0.30103	0.221849	0.154902			-0.0791812	0.154902	-0.0791812
	88	86	63			0	1	1			22.53		24.56			1.5	1.5	0.625			0.39794	0.30103	0.221849			0.39794	0.154902	-0.0791812
	75	76				0	1					23.31				-0.25	2.5				0.09691	0.0457575				-0.176091	0.221849
	69	70				1	1				24.65	24.14				0	0				0.221849	0.522879				-0.176091	0.30103
	66	78				0	0				24.69	23.75				0.75	2.25				0.09691	0.154902				-0.176091	0
	73	73				1	0					26.12				0.5	-1.5				0.39794	0.154902				0.30103	0.0457575
	59	70				0	0				25.97	23.77				-4.75	2.25				0.30103	0.154902				0.09691	0.0457575
	69	60				0	1				23.5	28.71				0.75	-13				-0.0791812	0.30103				-0.176091	-0.0791812
	72	71				1	1				23.64	25.55				1.5	-6.25				0.30103	0.69897				-0.176091	0.30103
	75	53				1	0									0.5	0				0.09691	0.221849				0	-0.0791812
	69	67				0	1				23.37	23.15				2.5	0.75				0.221849	0.0457575				0.0457575	0
	65	68				0	0				26.6	26.43				-6.5	0				0.39794	0.522879				0.30103	-0.0791812
	81	58				1	0				23.85	24.76				1	-2				0.30103	-0.0791812				0.0457575	-0.0791812
	74	82				0	1				23.03	23.81				1.5	2.5				0.30103	0.221849				0	0.0457575
	74	72				0	0				22.98	25.05				1.25	-2.5				0.221849	0.69897				0	-0.0791812
	73					0					23.73					1.5					0.30103					-0.0791812
	56					0					23.98					1.5					0.154902					-0.0791812
	73					0					23.45					0					0.221849					0.221849
	73					0					24.88					1					0.154902					0
	73					0					24.44					1					0					-0.0791812
	67					0					21.9					6.5					0.09691					0
	67					0					23.71					1					0.39794					-0.0791812
	68					1					25.88					-7					0					0
	77					0					25.46					-4					0.221849					0.09691
	77					0					26.28					-5.25					0.221849					-0.0791812
	61					1					23.99					0					0.522879					0
	78					1					23.53					-2.5					0.30103					-0.0791812
	72					0					25.63					-4.5					0.221849					0
	70					1					26.39					-0.75					0.221849					0
	83					0					23.17					0.5					0.39794					0.09691
	65					1					23.44					0.75					0.154902					-0.0791812
	77					1					25.3					0					0.154902					-0.0791812
	70					1					22.33					2.5					0.09691					-0.176091
	73					1					23.35					2					0.09691					0.0457575
	78					0										2					0.69897					0.30103
	72					0					23.21					2.5					0.522879					-0.0791812
	72					0					24.2					0					0.69897					-0.176091
	67					1					25.05					0					0.30103					0.0457575
	82					0										0					0.09691					-0.0791812
	82					0										0.5					0.09691					0
	53					1					25.64					-6					-0.0791812					0
	73					0					24.16					0					1.22185					0.221849
	67					0					23.56					0.5					0.154902					0.154902
	73					0					24.68					1					0.30103					-0.0791812
	75					1					23.43					3					0.154902					-0.0791812
	77					1					23.07					2					0.0457575					-0.0791812
	76					1					23.39					-0.5					0.30103					-0.176091
	72					0					22.75					1.25					0.30103					0.09691
	78					0					23.5					2					0.221849					-0.0791812
	51					1					26.24					-1.5					0.154902					-0.0791812
	78					0					24.77					0.75					0.154902					-0.176091
	74					0					24.64					1.25					0.154902					-0.176091
	63					0					26					-5					0					-0.176091
	76					1										-2.75					0.154902					0.154902
	74					1					24.53					1.75					0.154902					0
	72					0					22.57					2.75					0.0457575					0
	67					1					24.85					-6					0.69897					0.0457575
	71					1					23.54					1					0.154902					-0.176091
	60					0					24.05															0
	75					1					23.38					2.75					0.39794					-0.0791812
	77					1					21.99					1.5					0					0.09691
	86					1					21.64					1.25					0.30103					0.221849
	81					0										0					0.154902					0.0457575
	74					0										-0.25					0.0457575					-0.0791812
	68					1										1.25					0.0457575					-0.176091
	66					0					25.87					-0.75					0.0457575					0
	75					0					24.07					-2					0.69897					0.09691
	77					1					24.64					-0.5					0.09691					0.09691
	56					1					26.27					-6					0					-0.0791812
	78					1					25.14															-0.176091
	51					0					28.26					-7					0.09691					-0.0791812
	80					0					22.77					0					0.09691					0.154902
	83					0					23.47					0.75					0.30103					0.154902
	82					0										-0.5					0.522879					0.154902
	64					1					23.63															0
	58					1										-2					0.30103					-0.176091
	80					1										0.5					0.09691					0.0457575
	73					0					22.85					0.5					0.221849					0.0457575
	73					0					22.94					0					0.39794					0.221849
	69					1					23.47					1.5					0.39794					0.30103
	81					0					24.77					0.75					0.154902					0.0457575
	68					0					23.92					1					0.69897					0
	70					1					25.41					-3.5					0.154902					0.0457575
	77					1					22.94					0					0.39794					-0.176091
	75					0					23.51					1.75					0.0457575					-0.0791812
	75					0					23.48					2					0					0
	74					0					23.97					0.5					0.0457575					0.0457575
	75					1					23.93					0.75					0.221849					0
	85					1										0					1					1
	72					0					23.21					2					0.09691					-0.0791812
	79					1					25.29					-5.5					0.154902					-0.0791812
	66					0					23.91					-0.5					0					-0.0791812
	64					1					24.29					1					0.0457575					-0.176091
	64					1					24.24					0.75					0.09691					-0.176091
	75					1					24.54					-1.25					0.09691					-0.0791812
	71					1					23.58					1.5					0.0457575					-0.176091
	82					1					21.85					-0.75					0.221849					0.221849
	72					1					21.71					3.5					0.221849					-0.0791812
	77					1					22.31					0					0.39794					-0.0791812
	59					1					24.35					-2.75					0.30103					-0.176091
	60					0					25.96					-2.5					0.154902					-0.176091
	64					0										0.5					0.221849					0.30103
	70					1					21.96					1					0.39794					0
	81					0					23.16					2.25					0.221849					0.154902
	70					0					23.04					1.5					0.69897					0.09691
	76					0					24.33					0					0.154902					-0.176091
	71					0										0.75					-0.0791812					-0.0791812
	69					1					25.33					-3.5					0.39794					0.30103
	66					0					27.4					-7.5					0.221849					-0.0791812
	75					1					23.53					-1.75					0.154902					-0.176091
	74					1					23.07					1					0.0457575					-0.176091
	75					1					24.16					1					0.154902					0.0457575
	74					0					23.23					0.5					0.69897					0.09691
	73					1					22.7					2.75					0.09691					-0.0791812
	79					0					23.28					2					0.09691					0.09691
	73					0					23.45					0.25					0					0
	65					1					23.48					0					0.09691					-0.176091
	65					1					24.24					-2.25					0.221849					0.09691
	79					0					23.67					1					0.522879					0.39794
	73					0					23.78					0					0.39794					0.0457575
	69					1					24.74					-4					0.154902					-0.0791812
	65					0					24.43					0.75					0.154902					-0.0791812
	77					1					22.53					0.75					0.09691					0
	77					1					22.37					1					0.09691					-0.0791812
	64					0										0					0					-0.176091
	74					0					24.84					-5					0.154902					0.154902
	60					0					23.46					1.5					0.221849					-0.0791812
	75					1					21.98					2.5					0.09691					-0.176091
	82					0					23.82					2					0.522879					0.154902
	75					0					23.61					0.5					0.154902					0
	71					0					22.73					3					0.0457575					-0.176091
	56					1					22.41					-1					0.154902					-0.0791812
	74					0										0.75					0.221849					0.0457575
	59					1					24.83					-2					0.09691					0.0457575
	59					1					24.78					-1.75					0.221849					0
	72					0					23.26					1.5					0.69897					0.221849
	71					0					23.51					1					0					0
	71					0					23.39					0.5					-0.0791812					-0.0791812
	65					1					23.07					0.75					0.09691					0.09691
	68					0					24.41															0.69897
	65					0					24.21					-2					1.39794					0.823909
	76					0					23.59					1.75					0.221849					-0.176091
	68					0										0.25					0.30103					0.0457575
	78					0					26.93					-11.5					0.09691					-0.176091
	80					0					25.51					-1					0
	68					0					25.58					-2.5					0.154902					-0.176091
	70					0					24.21					0					0.39794					0.0457575
	71					0					25.46					-1					0.154902					-0.176091
	76					0					22.95					0.75					0.39794					-0.0791812
	74					0					23.35					1					0.154902					0.09691
	81					1					22.77					1.5					0.154902					-0.176091
	55					0					23.27					0.5					0.522879					0.09691
	49					0					27.81					-9.5					0.09691					-0.0791812
	63					1					22.19					2					0.09691					-0.0791812
	78					0										0.5					0.221849					0.09691
	69					0					22.17					3					0.221849					0.154902
	76					1					22.4					2					0.09691					-0.0791812
	56					0					26.97															0.09691
	40					0										-13					0.39794					-0.176091
	69					1					22.75					1.75					0.09691					0.09691
	72					1										-0.5					0.0457575					0
	76					1					22.96					2.5					0.09691					-0.0791812
	68					1					24.15					0					0.09691					-0.0791812
	51					0										1					0.221849					0
	63					0					25.96					-5					0.0457575					-0.0791812
	84					0										0					0.221849					0
	82					1					23.07					0					0.39794					-0.0791812
	73					1					21.97					3.5					0.522879					-0.0791812
	64					1					25.43					0					0.69897					0.221849
	59					0					27.53															-0.176091
	82					0					23.45															0.69897
	77					1					22.27					0.5					0.39794					0.09691
	68					0					22.61															0.09691
	61					0					24.12					1.75					0.09691					0
	86					1					23.14					4					0.39794					0.39794
	71					0					24.01					0.5					0.221849					0.0457575
	71					0										0.5					0.221849					-0.0791812
	71					0					24.37					0.5					0.154902					0.0457575
	74					1					22.71					3					0.30103					0
	60					1					24.16					1					0.221849					0.0457575
	77					0					22.57					3					0.154902					0
	63					1					25.65					-5.5					0.39794					0
	63					1					25.94					-7.5					0.522879					-0.0791812
	70					0					23.04					-1					0.69897					0.0457575
	84					0					21.78					0.5					0.221849					0
	84					0					21.98					0.5					0.221849					0.221849
	64					1					23.33															-0.176091
	72					1					23.97															-0.176091
	77					0					24.42															-0.0791812
	57					1					24.2					0					0.221849					-0.176091
	69					0					23.44					0.5					0.154902					0
	60					1										-3					0.154902					0.09691
	85					1					21.69															0.39794
	85					1																				0.39794
	80					0					22.96					2					0.09691					0.0457575
	85					1					22.54					0					0.39794					0.522879
	85					1					22.56					2					0.69897					0.39794
	78					1					23.46					2.5					0.154902					0
	80					0					23.3					1					0.522879					0.0457575
	60					1					27.55					-10.5					0.30103					-0.176091
	76					1					22.07					4					0.154902					-0.176091
	78					0					23.8					0.5					0.221849					0.0457575
	61					1					28.48					-11					1.22185					0
	69					0					24.8					-2					0.30103					-0.176091
	63					0					25.22					-5					0.30103					-0.176091
	67					1					23.53					1					0.823909					0.154902
	67					0										-0.5					0.154902					0.0457575
	44					1					22.63					-6					0.09691					-0.176091
	61					0					24.66					-3.75					0.30103					-0.176091
	85					0					23.75					2.5					0.0457575					0
	74					1										0					0.69897					0.154902
	62					1					24.07					-0.5					0.823909					-0.0791812
	66					0					24.35					-7					0.522879					-0.0791812
	79					1										0					0.39794					0.09691
	84					0					22.32					1.5					0.09691					-0.0791812
	79					0										0.5					0.0457575					-0.0791812
	69					0										2					0.30103					0.221849
	69					0					24.77					0.5					0.221849					0.09691
	75					0					24.32					-0.5					0.221849					0.09691
	87					1					23.01					-0.5					0.39794					0.30103
	83					1					22.47					-0.5					0.221849					-0.0791812
	65					0										1.5					0					-0.0791812
	57					0					24.48					-0.5					0.522879					-0.176091
	66					1					23.3					1.5					0.39794					0.154902
	89					1					22.86					0					1.39794					0.221849
	78					0					23.7					1					0.30103					0.154902
	71					1					23.28					0.5					0.39794					-0.0791812
	64					0					22.87					1					0.522879					0.221849
	69					0					22.66					1.5					0					-0.0791812
	66					0					25.03					-0.5					0.09691					-0.176091
	78					0					25.48					-4.5					0.09691					-0.176091
	76					0					23.71					3					0.39794					-0.0791812
	76					0					23.5					3.5					0.30103					-0.0791812
	86					1					24.06					1.5					0.522879					0.154902
	72					1					22.52					0.5					0.30103					0.0457575
	82					0					22.86					0					0.39794					0.30103
	74					1					22.97					-0.25					0.221849					0.221849
	75					1					23.37					0.5					0.154902					-0.0791812
	78					0					23.97					-2					0.221849					-0.176091
	78					0					25.66					-7					0.30103					0.154902
	75					0					24.58					-0.5					0.30103					-0.176091
	62					0										0					1					0.522879
	88					1					22.33					-8					1					0
	79					1					23.2					3					0.39794					0.221849
	74					0					24					2.5					0					-0.176091
	68					0					24.16					0					0.30103					-0.176091
	72					0					23.5					1					0.30103					-0.0791812
	90					1					21.93					2					0.39794					0.09691
	67					0					26.45					-2.5					0.39794					-0.0791812
	76					0					23.13					1.5					0.154902					-0.176091
	74					0					23.81					1					0.221849					-0.176091
	69					0					23.44					0					0.39794					0.154902
	71					1					25.09					0.5					0.39794					-0.0791812
	58					0					24.47					-0.5					0.154902					0.0457575
	71					0										1					0.30103					0
	81					0					23.46					0					0.154902					0.09691
	70					0					23.87					0					0.522879					0
	65					0					24.38					0.25					0.221849					-0.176091
	85					1					23.24					0					0.69897					0.154902
	60					1					26.61					-6					0.154902					-0.176091
	60					1					26.36					-5.5					0.0457575					-0.176091
	74					0					22.98					1					0.39794					0.221849
	70					0					27.46					-13					0.39794					-0.0791812
	69					0										-5.5					0.69897					0.69897
	66					0					28.95					-12					0.39794					0.39794
	73					1					23.9					1					0.09691					-0.176091
	78					0					23.26					0.5					0.522879					0.221849
	76					0										-1					0.221849					0.221849
	61					1					22.02					1.5					0					-0.176091
	65					1					25.34					-6					0.522879					0.09691
	83					0					22.96					-3					0.522879					0.09691
	83					0					22.78					-0.5					0.39794					0.0457575
	60					0					23.87					0.5					0					-0.176091
	82					1					23.48					1					1.1549					-0.0791812
	80					0					25.2					-5.5					0.522879					0.0457575
	80					1					21.79					-0.75					0.221849					-0.0791812
	66					1					22.45					0.75					0.154902					-0.176091
	67					1					23.08					0					0.69897					0.30103
	62					1					22.7					0.5					0.221849					-0.176091
	88					0					24.27					0					1.69897					0.30103
	67					0					23.42					0.5					0.522879					0.221849
	67					0					23.83					0					0.39794					0
	64					1					23.54					2.5					0.0457575					0
	62					1					26.01					-5					0.154902					-0.0791812
	75					0										-0.5					0.522879					-0.0791812
	72					1					23.46					-3					0.30103					0.0457575
	63					1					23.41					0.5					0.09691					-0.176091
	74					0					24.48					1.5					0.30103					0
	59					1					23.93					0					0.30103					-0.176091
	72					1					24.29					-3.75					0.39794					-0.0791812
	77					0					23.54					1					0.09691					0.0457575
	77					0					23.78					1.5					0.09691					-0.0791812
	83					1					24.24					0.5					0.69897					0.0457575
	74					0					23.17					1.5					0.522879					0.221849
	74					0					23.33					1.5					0.09691					0.0457575
	70					0					22.54					2.5					0.30103					-0.176091
	84					0					22.67					0					0.09691					-0.0791812
	65					0					25.99					-3.75					0.522879					0.221849
	79					0					24.04					0.5					0.221849					0
	79					0					24.79					-1					0.221849					0.154902
	76					0										-1.5					0.0457575					0.09691
	77					0										0					0.30103					0.221849
	68					0					23.56					1.25					0.221849					0
	83					1					22.24					-3					0.154902					-0.0791812
	82					1					23.27					0.75					0.39794					0.154902
	72					0					22.83					2					0.30103					0.39794
	72					0					24.03					0					0.69897					0.221849
	66					1					25.76					-4.5					0.221849					-0.0791812
	71					1					23.77					0.75					0.154902					-0.176091
	76					0					25.13					-4					0.0457575					0.154902
	70					0					24.52					0					0.522879					0
	70					1					22.58					0					0.221849					0.09691
	72					1					24.16					0					0.823909					0.221849
	74					0					23.06					0.5					0.221849					0.221849
	74					0					23.79					2					0.522879					0.09691
	68					0					25.51					-4.5					0.154902					-0.0791812
	73					1					22.6					1.25					0.09691					-0.176091
	67					0					22.93					2					0.30103					0
	70					0					22.87					1.5					0.30103					0.154902
	76					0										0.5					0.522879					0.39794
	59					0					25.26					-4.75					0.09691					-0.0791812
	72					0					23.48					0.75					0.39794					-0.0791812
	72					0					25.47					0.5					0.221849					0.154902
	73					0										1.25					0.69897					0.39794
	77					1					22.84					2					0.30103					0.154902
	68					0					24.3					-1					0.0457575					-0.176091
	68					0					24.33					-0.5					0.154902					-0.176091
	62					1					25.08					-4					0.69897					-0.0791812
	81					0					25.16					0					0.522879					0.221849
	81					0					25.12					-2					0.30103					0.0457575
	68					1					21.99					1					0.154902					-0.176091
	66					1					22.68					2.25					0.30103					0.0457575
	60					0					24.89					-5					0.221849					-0.0791812
	85					0					24.24					1.5					0.221849					0
	83					0					23.95					-1.5					0.30103					0
	67					1					23.78					-1.5					0.221849					0.154902
	85					0					24.65					1					0.221849					0.522879
	63					1					23.37					1					0					-0.176091
	63					1					23.71					0.5					0.39794					0.09691
	79					1					22.46					2					0.221849					-0.0791812
	71					0					26.12					0					0.30103					-0.0791812
	73					1					21.97					3					0.09691					-0.0791812
	59					1					25.42					-4.75					0.09691					0
	82					1					23.55					2.5					0.39794					0.221849
	73					0					24.32					1.5					0.39794					0
	70					0					26.32					-6					0.39794					0
	72					0					24.41					-2					0.154902					-0.0791812
	72					1					23.55					2.5					0.09691					-0.0791812
	82					0					24.85					0.25					0.154902					0.0457575
	80					0										0					0.39794					-0.0791812
	71					0					24.3					-1.5					0.69897					-0.176091
	68					1										0.75					0.09691					0.0457575
	76					0					23.01					1					0.30103					0.0457575
	74					0					23.16					1					0.69897					0.09691
	73					0					24.7					3					0.30103					0
	69					1					22.42					2.5					0.221849					-0.0791812
	79					1					22.4					1.5					0.09691					0.0457575
	75					1					23.22					3.5					0.221849					0.09691
	68					0					28.35					-6					0.154902					0.09691
	81					0					23.82					1.5					0.221849					0.221849
	83					1					23.33					3					1.69897					0.39794
	75					0					23.07					2.75					0.0457575					-0.176091
	75					0					23.06					3					0					-0.0791812
	54					1					23.04					-1					0.154902					0
	68					1					23.16					2					0.221849					0.0457575
	68					1					23.22					2.5					0.09691					-0.0791812
	73					1					22.28					4					-0.176091					-0.176091
	83					0					23.86					2.5					0.39794					0.522879
	84					0										0.5					0.30103
	69					0					25.32					-2					0.39794					0
	76					0					23.75					0.5					0.154902					0.09691
	80					0					24.93					4					0.221849					0.39794
	54					1					23.78					-0.5					0.39794					-0.176091
	68					1					24.93					-0.5					0.09691					-0.176091
	68					1					24.42					1					0.154902					0.0457575
	66					1					23.65					-0.75					0.09691					0
	59					1					23.34					0					0.221849					0
	61					0					25.75					-2					0.09691					-0.176091
	59					1					22.34					1.25					0.39794					-0.176091
	74					1					22.16					5					0.69897					0.30103
	61					1					24.1					0.5					1					0.69897
	74					0					23.2					0					0.09691					0
	70					0					22.58					0					0.69897					0.09691
	52					1					23.71					-0.5					0.522879					0
	75					0					26.43					-5					0.30103					-0.0791812
	75					0					26.6					-3.25					0.221849					-0.0791812
	67					1										-0.75					0.221849					-0.0791812
	77					1					23.19					1.5					0.154902					0.0457575
	70					1					22.68					3					0.69897					0.154902
	86					0					23.3					2					1					1
	79					0					23.45					1					0.09691					-0.0791812
	61					0					24.99					-10					0.69897					0.09691
	81					1					23.29					1.75					0.154902					0.154902
	73					1					23.2					-7.5					0.39794					-0.176091
	73					1					23.14					-3.5					0.0457575					-0.0791812
	76					0										0.5					0.0457575					0.154902
	75					1					23.87					-1.5					1.22185					1
	62					1					26.65					-8					0.09691					-0.0791812
	65					0					23.51					1					0.30103					0.09691
	75					0					22.82					3					0.09691					0
	75					0					22.76					3.5					0.69897					0.221849
	46					0					27.45					-6					0.522879					0.154902
	70					0					24.82					-1.5					0.0457575					0
	86					0					25.29					0					0.39794					0.30103
	68					1					22.25					1.5					-0.0791812					-0.0791812
	72					1					24.47					0					0.823909					0.09691
	70					0					26.34					-1.25					0.09691					0
	78					0					24.6					-1					0.30103					-0.176091
	68					1					24.25					1.5					0.221849					0.154902
	59					1					23.06					1.25					0.0457575					-0.176091
	63					1					23.09					1.5					0.221849					-0.176091
	56					0					26.84					-4.25					0.0457575					0.0457575
	85					1					23.16					0					0.39794					0.30103
	85					1					23.02					0					0.30103					0
	66					1					22.92					-0.75					0.30103					0.0457575
	78					1					22.83					1.5					0.09691					-0.0791812
	80					1										0					0.221849					0.221849
	65					1					24.07					0					0.823909					0
	68					0					23.33					1.25					0.09691					-0.0791812
	74					0					24.43					0					0.154902					-0.0791812
	88					0					23.19					1.5					0.154902					0.30103
	56					0					27.55					-1.25					0					-0.0791812
	81					0					22.72					0.75					1.1549					0.69897
	68					0					27.4					-5					0.154902					0
	68					0					23.13					0.5					0.30103					0.221849
	79					1					22.31					3					0.30103					0.30103
	65					1					26.67					-9					0.39794					0
	73					0					24.74					-2					1					1
	65					1					23.17					1					0.30103					0.09691
	79					0					23.65					-4					0.823909					0.221849
	75					0					24.24					2					0.69897					0
	72					1					23.13					0.5					0
	86					1										1.5					0.154902					0.154902
	76					0					24.09					1.25					0.154902					0.0457575
	88					1					22.92					0					0.154902					0.09691
	77					0										1					0.30103					0.30103
	75					0					25.93					-7.5					0.30103					-0.176091
	73					1					22.05					1.75					0.154902					-0.0791812
	78					1					23.11					3.25					0.154902					0
	79					0					23.6					1					0.39794					0.09691
	74					1					24.15					-0.5					0.0457575					0
	74					1					24.22					0					0.154902					-0.0791812
	74					1										-1					0.154902					0
	68					0					26.85					-3					0.154902					0
	72					1					23.96					-2.5					0.221849					0.154902
	68					0										-0.5					0.30103					0.09691
	64					1					24.57					1.5					0.522879					-0.0791812
	80					1					24.04															0.09691
	75					0					23.73					2					0.154902					-0.0791812
	69					1										-0.5					0.30103					0.221849
	71					1					25.47					-3.5					0.30103					-0.0791812
	69					0					23.63					-6.5					1					0.154902
	69					0					23.21					1.25					0.30103					-0.176091
	76					0					22.9					1.75					0.30103					0.0457575
	71					1					22.9					1.5					0.154902					0
	71					1					23.1					1.5					0.154902					0
	78					0					23.13					0					1.30103					1.22185
	74					1					25.58					-2.25					0					-0.176091
	52					1					26.69					-16					0.30103					-0.176091
	72					1					23.55					1.25					0.09691					0
	62					1					25.77					-10					0.09691					-0.176091
	73					0					23.73					0					0.30103					0.0457575
	73					0					25.06					0.5					0.522879					-0.0791812
	72					1					23.13					1.25					0.154902					-0.176091
	58					0					24.6					-1					0					-0.0791812
	76					1																				0.09691
	75					0					24.9					0					0.154902					0.0457575
	75					1					22.75					0					0.154902					0.0457575
	75					1					22.37					2.25					0.30103					0.09691
	81					1					22.85					1.75					0.39794					0
	64					1					24.03					0					0.522879					0.221849
	69					0					26.86					-1					0.154902					-0.0791812
	74					1					22.41					3.5					0.522879					0.154902
	60					1					22.98					0					0.221849					-0.0791812
	73					0					25.92					-0.75					0.221849					0.0457575
	77					0					23.58					2.75					0.30103					0.154902
	70					1					24.04					-1.5					0.154902					-0.176091
	65					1					23.65					0.5					0.09691					0
	82					0					25.43					-1.5					0.221849					-0.176091
	77					0					23.35					1.75					0.30103					0.0457575
	70					0										-1.75					0.09691					-0.0791812
	63					0					27.61					-9.5					0.30103					-0.0791812
	73					1					23.02					0					0.221849					-0.176091
	74					0										-1.25					0.522879					0.09691
	74					1					24.93															-0.0791812
	74					1					24.92															-0.0791812
	59					0										-1.5					0.0457575					-0.176091
	71					0					22.75					3.5					0.0457575					-0.0791812
	73					0										0.25					0.154902					0.09691
	67					0					26.74															-0.176091
	61					1					22.41					2.5					0.221849					0
	68					1										-0.5					0.09691					-0.0791812
	61					0					25.92					-2.5					0.30103					-0.0791812
	90					1					23.58					4					1.30103					0.30103
	79					1					27.57					-14					0.39794					0
	79					1					27.28					-7					0.09691					-0.0791812
	75					0										1					0.30103					0
	60					1					23.13					1.25					0.221849					-0.0791812
	58					0					26.14					-3.5					0.154902					0
	55					0					26.02					-2.5					0.09691					-0.176091
	74					1					22.33					2.75					0.221849					-0.0791812
	69					0					24.12					2					0.09691					-0.0791812
	48					1										-7					0.0457575					-0.0791812
	77					0										4.5					0.154902					0.154902
	72					0										2.5					0.221849					-0.0791812
	71					1					25.87					-2					0.39794					0
	86					0					24.15					0.5					0.30103					0.09691
	56					1					23.8					-1					0.221849					-0.0791812
	78					1					24.19					2.25					0.30103					-0.0791812
	80					1					22.96					2.5					0.0457575					0
	71					1					23.63					2.25					0.154902					0.09691
	61					0					23.33					1.5					0.30103					-0.0791812
	68					1					23.42					2.25					0.221849					0
	68					1					23.4					1.25					0.221849					-0.0791812
	85					0					23.73
	59					0					24.55					-2.5					0.154902					-0.0791812
	66					1					24.67					-0.25					0					-0.176091
	76					0					23.07					2					0.39794					0.154902
	70					0					25.56					-1.25					0.39794					0.0457575
	61					0					24.86					-8					1					-0.0791812
	74					0					26.34					-6.5					0.69897					-0.0791812
	73					1					23.8					1					0.30103					0.09691
	71					1					24.99					4.5					0.39794					0
	65					0					24.19					0.75					0.30103					0.0457575
	65					1					23.43					-0.25					0.522879					-0.0791812
	64					1					24.78					0.25					0.154902					0
	69					1					23.25					-0.5					0.39794					-0.176091
	70					1					23.7					0.25					0.09691					-0.176091
	68					1					22.87					0					0.69897					0.09691
	68					1					22.82					0.5					0.09691					0.154902
	76					0					23.38					1					0.39794					0.221849

## Sheet: Sheet3
	ERM	MPH	ERM-FS	LMH		ERM	MPH	ERM-FS	LMH		ERM	MPH	ERM-FS	LMH		ERM	MPH	ERM-FS	LMH
inner cyst (w/wo, 0/1)	0	0	0	0	outer cyst (w/wo, 0/1)	0	1	1	1	EZ disruption (w/wo, 0/1)	0	0	0	0	EP (w/wo, 0/1)	0	0	0	0
	0	0	0	0		0	1	1	0		0	1	0	0		0	0	0	1
	0	0	0	1		0	1	1	0		0	1	0	0		0	0	0	0
	0	0	1	0		0	0	1	0		0	0	0	1		0	0	0	0
	0	1	1	0		0	0	1	1		0	0	0	1		0	0	1	1
	0	0	1	1		0	1	1	1		0	0	1	0		0	1	1	1
	0	0	1	1		0	0	1	0		0	0	1	1		0	0	1	1
	0	0	1	1		0	0	1	1		0	1	0	1		0	0	1	1
	0	0	0	1		0	0	1	1		0	0	0	0		0	0	0	1
	0	0	0	1		0	0	1	0		0	1	0	0		1	0	0	1
	0	0	0	0		0	0	1	1		0	0	0	1		0	1	0	1
	0	0	0	0		0	0	1	0		0	0	0	1		0	0	0	0
	0	0	0	0		0	0	1	1		0	0	0	1		1	0	0	1
	0	1	1	1		0	0	1	1		0	1	1	1		0	1	0	1
	0	0	1	0		0	0	1	0		0	0	0	1		0	0	0	1
	0	0	0	0		0	0	1	0		0	0	0	0		0	1	0	1
	0	1	1	0		0	0	1	1		0	0	1	0		0	1	0	1
	0	0	0	0		0	1	1	1		0	0	0	0		0	0	0	1
	1	0	0	0		1	1	1	0		0	0	0	0		0	0	0	0
	0	0	0	0		0	0	1	0		0	0	0	0		0	0	0	1
	0	0	0	0		0	1	1	0		0	0	0	0		0	0	1	0
	0	1	1	0		0	1	1	1		0	1	0	0		0	0	0	1
	0	1	0	0		0	1	1	1		0	1	0	1		0	1	1	1
	0	0	1	0		0	0	1	0		0	1	1	1		0	1	0	1
	1	0	0	0		1	0	0	1		0	0	0	1		0	0	0	1
	0	0	0	1		0	0	1	1		0	0	0	0		0	0	0	0
	0	0	0	0		0	0	1	1		0	0	0	0		0	0	1	0
	0	0	0	0		0	0	1	1		0	0	0	1		0	0	0	1
	0	0	1	0		0	0	0	1		0	0	0	1		0	1	0	1
	0	0	1	1		0	1	1	1		0	0	0	1		0	0	1	1
	1	0	0	0		1	0	1	0		1	0	0	1		0	0	0	1
	0	0	0	0		0	0	1	1		0	0	0	0		0	1	0	0
	0	0	0	0		0	0	1	0		0	0	0	1		0	0	0	1
	0	0	0	0		0	0	1	0		0	0	0	0		0	0	1	0
	0	0	0	0		0	0	1	0		0	0	1	0		0	0	1	0
	0	1	0	0		0	0	1	1		0	0	1	0		1	0	1	0
	0	0	1	0		0	1	1	1		0	0	0	1		0	0	0	0
	0	1	0	0		0	0	1	0		0	0	0	0		0	0	0	0
	0	0	0	0		0	0	1	0		0	0	1	0		0	0	1	0
	0	1	0	0		0	1	1	1		0	0	1	1		0	1	1	1
	0	0	0	0		0	0	1	1		0	0	0	1		1	0	0	0
	0	0	0	0		0	0	1	0		0	0	0	0		0	0	0	0
	1	0	0			0	0	0			1	0	0			0	1	1
	0	0	0			0	0	1			0	0	1			0	0	0
	0	0	1			0	0	1			0	0	0			0	0	0
	0	0	1			0	1	1			0	0	0			1	0	0
	0	0	0			0	0	1			0	0	0			0	0	0
	0	0	0			0	0	1			0	0	0			0	0	0
	0	0	0			0	0	1			0	1	0			0	1	0
	0	1	0			0	1	1			0	0	0			0	0	0
	0	0	1			0	1	1			0	1	1			0	1	0
	0	0	0			0	0	0			0	0	0			0	0	0
	0	1	0			0	1	0			1	1	0			0	1	1
	0	0	0			1	1	1			0	0	0			0	0	0
	0	0	1			0	0	1			0	0	1			0	0	0
	0	0	0			0	1	1			0	1	0			0	0	0
	0	1	0			0	1	1			0	0	1			0	0	0
	0	1	0			0	1	0			0	1	0			0	0	0
	0	0	0			0	0	1			0	0	1			0	0	1
	0	0	0			0	0	1			0	0	1			0	1	0
	1	0	1			1	0	1			0	1	0			0	1	1
	0	0	0			0	0	1			0	0	0			0	0	0
	0	0	1			0	0	1			0	0	0			0	0	0
	0	0				0	1				0	0				0	0
	0	0				0	0				0	0				0	0
	0	0				0	1				0	0				0	0
	0	0				1	0				1	0				0	0
	0	0				0	1				0	0				0	0
	0	0				0	0				0	0				0	0
	0	0				0	0				0	0				0	0
	1	1				0	1				0	0				0	1
	1	0				1	0				0	0				0	0
	1	0				0	0				1	0				0	0
	0	0				0	0				0	0				0	0
	0	0				0	0				1	0				1	0
	0	0				0	0				0	0				0	0
	0					0					1					0
	1					1					1					0
	0					0					0					0
	0					0					0					0
	0					1					0					0
	0					1					0					0
	0					0					0					0
	0					0					0					0
	0					0					0					0
	0					0					0					0
	1					1					0					0
	0					0					0					0
	0					0					0					0
	0					0					0					0
	0					0					0					0
	0					0					0					0
	0					1					0					0
	0					0					0					0
	0					0					0					0
	0					0					1					0
	0					0					1					0
	0					0					0					0
	0					0					0					1
	0					0					0					0
	0					0					0					0
	0					0					0					0
	0					0					0					0
	0					0					0					0
	0					0					1					0
	0					0					0					1
	0					0					0					0
	0					0					0					0
	0					0					0					0
	0					0					0					0
	0					0					0					0
	0					0					0					0
	0					0					0					0
	0					0					0					0
	1					1					1					0
	0					0					0					0
	0					0					0					0
	0					0					0					0
	0					0					1					0
	0					0					0					0
	0					0					0					0
	0					0					0					0
	0					0					0					0
	0					0					0					0
	0					0					0					0
	0					0					0					0
	0					0					0					0
	0					0					0					0
	0					0					0					0
	0					0					0					0
	1					0					0					0
	0					0					0					0
	0					0					0					1
	1					0					0					0
	0					0					0					0
	0					0					0					1
	1					0					1					0
	1					0					0					0
	0					0					0					0
	1					0					0					0
	0					1					0					0
	0					0					0					0
	0					1					1					0
	0					0					0					0
	0					1					0					0
	0					0					0					0
	0					0					0					0
	0					1					0					0
	0					0					0					0
	0					0					1					0
	0					0					0					0
	0					0					0					0
	1					1					0					0
	0					0					0					0
	0					0					0					0
	0					0					0					0
	0					1					0					0
	0					0					0					0
	0					0					0					0
	0					0					0					0
	0					0					0					0
	0					0					0					0
	1					1					1					0
	0					1					0					0
	0					0					0					0
	1					0					1					0
	0					0					0					0
	0					0					1					0
	0					0					0					0
	0					0					0					0
	0					0					0					0
	0					0					0					0
	0					0					0					0
	1					1					0					0
	0					1					0					0
	0					0					0					0
	0					1					1					0
	0					0					0					0
	0					0					0					0
	1					0					1					0
	0					0					0					0
	1					1					0					0
	0					0					0					0
	1					0					0					0
	1					0					0					0
	0					0					0					0
	0					0					1					0
	0					1					1					0
	0					0					0					0
	0					0					0					0
	0					0					0					0
	0					1					0					0
	0					0					0					0
	1					1					0					0
	0					0					1					0
	0					0					1					0
	0					0					1					0
	0					0					0					0
	0					0					0					0
	1					1					0					0
	1					1					1					0
	1					1					1					0
	1					0					0					0
	0					0					0					0
	0					1					1					0
	0					0					0					0
	0					0					0					0
	1					0					0					0
	1					1					0					0
	1					1					0					0
	0					0					0					0
	0					0					0					0
	0					0					0					0
	0					0					0					0
	0					0					0					0
	1					1					0					0
	1					1					0					0
	0					0					0					0
	0					0					0					0
	0					0					0					0
	0					0					0					0
	0					0					0					0
	0					0					0					0
	0					0					0					0
	0					0					0					0
	1					0					1					0
	0					0					1					0
	0					0					0					0
	1					1					1					0
	0					1					1					0
	0					0					0					0
	0					0					0					0
	0					0					0					0
	0					0					0					0
	0					0					0					0
	0					0					0					0
	0					0					0					0
	0					0					0					0
	0					0					0					0
	0					0					1					0
	0					0					0					0
	0					0					0					0
	0					0					0					0
	0					0					0					0
	0					0					0					0
	0					0					0					0
	0					0					1					0
	0					0					0					0
	0					0					0					0
	0					0					0					0
	0					0					1					0
	0					0					0					0
	0					0					0					0
	0					0					0					0
	0					0					1					0
	0					0					0					0
	0					0					0					0
	0					0					0					0
	0					0					0					0
	0					0					0					0
	0					0					0					0
	0					0					0					0
	0					0					0					0
	0					1					0					0
	0					0					0					0
	0					0					0					0
	0					0					0					0
	0					0					0					0
	0					0					0					0
	0					0					0					0
	1					1					1					0
	1					0					0					0
	0					0					0					0
	0					0					0					0
	0					0					1					0
	0					0					0					0
	0					0					0					0
	0					1					1					0
	0					1					1					0
	0					0					0					0
	0					0					1					0
	0					0					0					0
	1					0					1					0
	0					0					0					0
	0					0					1					0
	1					1					0					0
	1					0					0					0
	0					0					0					0
	0					0					1					0
	0					1					0					0
	0					0					1					0
	0					0					0					0
	0					0					0					0
	1					1					1					0
	0					0					0					0
	0					0					0					0
	0					0					0					0
	0					1					1					0
	0					0					1					0
	0					0					1					0
	1					0					0					0
	0					0					1					0
	1					1					1					0
	0					0					0					0
	0					0					0					0
	0					0					0					0
	0					0					0					0
	0					0					0					0
	0					0					0					0
	0					0					0					0
	0					0					0					0
	0					0					0					0
	0					0					1					0
	0					0					0					0
	0					0					1					0
	1					1					1					0
	0					0					0					0
	0					0					0					0
	0					0					0					0
	0					0					0					0
	0					0					0					0
	0					0					0					0
	0					0					1					0
	0					0					0					0
	0					0					0					0
	0					0					0					0
	0					0					0					0
	0					0					1					0
	0					0					0					0
	0					0					0					0
	0					0					0					0
	0					0					1					0
	0					0					1					0
	0					0					0					0
	0					0					0					0
	0					0					0					0
	0					0					0					0
	0					0					0					0
	0					1					0					0
	0					0					0					0
	0					0					0					0
	0					0					1					0
	1					1					0					0
	0					0					0					0
	0					0					0					0
	1					1					1					0
	0					0					0					0
	0					0					0					0
	0					0					0					0
	0					0					0					0
	0					0					0					0
	0					0					0					0
	0					0					0					0
	0					0					0					0
	0					0					0					0
	0					0					0					0
	0					0					0					0
	0					0					0					0
	0					0					0					0
	0					0					0					0
	0					0					0					0
	0					0					1					0
	1					1					0					0
	0					0					0					0
	0					0					0					0
	0					0					0					0
	0					0					0					0
	0					0					0					0
	0					0					0					0
	0					0					0					0
	0					0					0					0
	0					0					1					0
	0					0					1					0
	1					0					0					0
	1					1					0					0
	0					0					0					0
	0					0					0					0
	0					0					0					0
	0					0					0					0
	0					0					0					0
	1					1					1					0
	0					0					0					0
	0					0					0					0
	0					0					0					0
	1					1					1					0
	0					0					0					0
	0					0					0					0
	0					0					0					0
	0					0					0					0
	0					0					0					0
	0					0					0					0
	0					0					0					0
	0					0					0					0
	0					0					1					0
	0					0					0					0
	0					0					0					0
	0					0					0					0
	0					0					0					0
	0					0					0					0
	0					0					0					0
	0					0					0					0
	0					0					0					0
	0					1										0
	0					0					0					0
	0					0					0					0
	0					0					1					0
	0					0					0					0
	0					0					0					0
	0					1					0					0
	0					0					0					0
	0					0					0					0
	0					0					0					0
	1					0					1					0
	0					0					0					0
	0					0					0					0
	0					0					0					0
	0					0					0					0
	0					0					0					0
	0					0					0					0
	0					0					0					0
	0					0					0					0
	0					0										0
	0					1					0					0
	0					0					0					0
	0					0					0					0
	0					0					0					0
	0					0					0					0
	0					0					0					0
	0					1					0					0
	0					0					0					0
	0					0					0					0
	0					0					1					0
	0					0					0					0
	1					1					0					0
	0					0					0					0
	0					0					0					0
	0					0					0					0
	0					0					0					0
	0					0					0					0
	0					0					0					0
	0					1					0					0
	0					0					0					0
	1					1					1					0
	0					0					1					0
	0					0					0					0
	0					0					0					0
	0					0					0					0
	0					0					0					0
	0					0					0					0
	1					1					0					0
	1					1					1					0
	0					0					0					0
	0					0					0					0
	0					0					0					0
	0					0					0					0
	0					0					0					0
	0					0					1					0
	0					0					1					0
	0					0					0					0
	0					0					0					0
	0					0					0					0
	0					0					0					0
	1					1					1					0
	0					0					0					0
	0					0					0					0
	0					0					1					0
	1					0					1					0
	0					0					0					0
	0					0					0					0
	0					0					0					0
	0					0					0					0
	0					0					0					0
	0					0					1					0
	0					0					1					0
	1					0					1					0
	1					0					0					0
	0					0					0					0
	1					0					0					0
	0					0					1					0
	0					0					1					0
	0					0					1					0
	0					0					1					0
	0					0					0					0
	1					0					1					0
	0					0					0					0
	0					0					0					0
	0					0					0					0
	0					0					1					0
	0					0					0					0
	0					0					0					0
	0					0					0					0
	1					1					1					0
	0					0					0					0
	0					0					0					0
	0					0					0					0
	0					0					0					0
	0					0					0					0
	0					0					0					0
	0					0					1					0
	0					1					0					0
	0					0					1					0
	0					0					0					0
	0					0					0					0
	0					0					1					0
	0					0					0					0
	0					0					1					0
	1					1					0					0
	0					0					0					0
	0					0					1					0
	0					1					0					0
	1					1					0					0
	0					0					0					0
	1					0					0					0
	0					0					0					0
	0					0					0					0
	0					0					0					0
	0					0					0					0
	0					1					1					0
	0					0					0					0
	0					0					0					0
	0					0					0					0
	0					0					0					0
	0					1					0					0
	0					0					0					0
	0					0					0					0
	0					0					0					0
	0					1					1					0
	0					0					0					0
	0					0					0					0
	0					0					0					0
	0					1					1					0
	0					0					0					0
	0					0					1					0
	0					0					0					0
	0					0					0					0
	0					0					0					0
	0					0					0					0
	0					0					0					0
	0					0					0					0
	0					0					0					0
	0					0					0					0
	0					0					0					0
	0					0					0					0
	0					0					0					0
	1					1					1					0
	0					0					0					0
	0					0					0					0
	0					0					0					0
	0					0					0					0
	0					0					0					0
	0					0					0					0
	0					0					1					0
	0					0					1					0
	0					1					1					0
	0					0					0					0
	0					0					1					0
	0					0					1					0
	0					0					1					0
	0					0					0					0
	0					0					0					0
	0					0					1					0
	0					0					1					0
	0					0					0					0
	0					0					0					0
	0					0					0					0
	0					0					0					0
	0					0					1					0
	0					0					0					0
	0					0					0					0
	0					0					0					0
	0					0					0					0
	0					1					0					1
	0					0					0					0
	0					0					0					0
	0					0					0					0
	0					0					0					0
	0					0					0					0
	0					0					0					0
	0					1					0					0
	0					0					0					0
	0					0					0					0
	0					0					0					0
	1					1					0					0
	0					0					0					0
	0					0					0					0
	0					0					0					0
	0					0					0					0
	0					0					0					0
	0					0					0					0
	0					0					0					0
	0					0					0					0
	0					1					1					0

## Sheet: Sheet4
	ERM	MPH	ERM-FS	LMH		ERM	MPH	ERM-FS	LMH		ERM	MPH	ERM-FS	LMH
CFT	365	129	395	129	CRT	403	417	425	417	MV	9.54	9.53	11.8	9.53
	490	325	439	185		490	347	453	290		6.5	10.09	9.45	10.18
	446	388		172		438	400	348	268		9.11	9.94		9.87
	445	205	282	147		444	262	370	229		9.66	8.55	9.72	8.16
		172	188	266			268	379	293			9.87	9.3	8.61
		181	143	188			316	427	379			9.04	10.38	9.3
	563	343	205	143		573	412	339	264		12.37	9.61	8.39	8.79
	582	147	279	205		570	229	291	339		8.99	8.16	7.83	8.39
	234	277	163	279		307	360	261	291		8.36	9.55	8.5	7.83
	550		207	343		553	397	343	345		8.27		8.37	9.22
	370	321	273	178		375	393	374	268		8.67	9.19	9.05	9.11
	342	173		194		345	378	448	447		9.09	9.53		10.6
	458	174	201	176		442	296	381	308		8.39	5.7	8.78	9.19
	422	143	129			409	264	463			8.72	8.79	12.14
	318	175	337	98		338	227	474	246		8.31	8.21	9.85	8.69
	383	186	234			404	303	387	308		9.02	6.59	9.29
	470	343		210		468	345	319	412		10.41	9.22		9.25
	326	163	212	211		331	261	380	302		8.34	8.5	8.97	8.31
	428	207	423	274		424	343	450	310		8.45	8.37	10.21	8.67
		163	376	153		228	333	375	277			8.68	8.75	9.23
	385	201	210	135		386	381	412	342		9.48	8.78	9.25	9.79
	519	129	291	168		516	463	465	293		10.46	12.14	10.68	9.24
	456		211	237		460		302	432		10.24		8.31	9.58
	383	98	175	121		389	246	409	290		9.32	8.69	11.15	8.54
	482	227	331	522		471	340	481	539		10.56	9.2	11.59	9.41
	393	161	403	158		395	365	448	303		9.24	6.62	10.01	8.51
	403	387	247	198		417	392	446	393		10.02	7.43	9.01	9.26
	378	285		183		381	346		268		9.11	9.95		8.67
			233	166		401	308	595	298				14.57	8.72
	517	230	202	214		506	340	298	382		10.44	8.72	8.78	11.07
	415	201	249	232		387	346	367	261		9.9	9.57	9.49	8.95
	443	338	218			428	320	533	342		9.68	5.43	11.11
		173	227			371	282	353	269			9.6	8.98
	496	258	168	177		484	344	293	222		10.07	9.61	9.24	8.07
	526	331	237	152		513	481	432	223		10.56	11.59	9.58	8.45
	633	198	522	303		596	359	539	499		11.06	9.13	9.41	11.03
	295		158	209		355		303	412		9.28		8.51	9.3
	440	233	198	337		435	595	393			9.39	14.57	9.26
	396	274	183	203		404	310	268	301		9.96	8.67	8.67	8.35
		202	166	209		387	298	298	263			8.78	8.72	8.6
	559	218		155		539	503	342	311		11.31	11.62		5.54
	341	235	212	176		413	515	281	378		9.66	11.86	10.1	10.84
	469	153				465	277	292			6.34	9.23
	594	249	281			485	402	342			9.57	8.94	9.29
	283	224	388			298	277	462			8.63	9.32	11.9
	327	227				335	353				5.52	8.98
	453	135	329			445	342	378			9.3	9.79	9.27
		212				403	307	305				9.18
	332	121				344	290	407			9.81	8.54
	364	158				438	303	327			10.5	8.51
	468	183				463	268	530			10.53	8.67
	407	198	358			433	340	415			9.63	10.14	10.12
	436	214	193			434	382	320			10.01	11.07	10.27
	522	212	177			510	281	405			10.56	10.1	9.35
			437			372	361	510					8.9
		281	303				342	499				9.29	11.03
	435		209			432		412			10.07		9.3
			410			341	530	383					9.51
		358	209			381	415	263				10.12	8.6
		193	155			295	320	311				10.27	5.54
	592		153			589	269	292			12.52		9.44
		507	413				511	423				10.51	8.26
	389	628				419	410	358			9.17	8.54
	426	177				419	405				8.64	9.35
	241	152				291	223				9.15	8.45
	373	303				380	499				9.49	11.03
	568	213				542	286				11.67	8.24
	507	188				502	280				10.99	9.3
	403	337				407					9.56
	481	203				482	301				8.9	8.35
	489	153				485	292				10.28	9.44
	540					528	353				11.97
		176				408	378					10.84
	379					377	384				6.67
	304	199				308	270				8.47	8.63
	360	401				364	412				9.07	10.07
	324					337					9.68
	451					455					10.01
	391					399					8.22
	436					432					9.6
	353					353					9.08
	426					420					6.42
	272					339					9.37
	244					300					8.5
	423					413					8.74
	404					419					9.88
	207					322					6.46
	307					311					8.85
	402					401					9.51
	447					441					8.78
	385					383					9.31
	559					539					11.55
	397					393					8.02
	439					444					10.14
	455					452					7.63
	355					421					12.18
	468					462					8.32
	320					361					8.8
	626					642					10.91
	354					389					9.09
	465					468					9.46
	441					446					10.7
	357					365					8.87
						384
	407					410					9.99
	506					484					9.37
	413					405					8.69
	388					373					8.56
	436					425					8.27
	321					324					8.7
	409					409					9.58
	397					413					9.36
	310					334					9.27
	479					473					10.25
	341					374					10.62
	468					469					10.04
	514					525					11.3
	455					456					10.72
	393					395					10.29
	555					549					11.03
	407					402					9.67
	364					403					9.07
	503					518					11.83
	373					368					9.79
	413					440					9.25
	481					475					10.64
	389					401					9.93
	420					425					11.5
	588					544					11.74
	337					373					9.94
	583					569					10.59
						403
	335					341					8.99
	466					456					9.3
	530					520					10.83
	538					532					11.84
	435					438					11.12
	612					594					12.09
	296					330					9.22
	450					458					11.15
	420					416					8.9
	360					365					8.59
	483					467					11.61
						413
	504					499					9.81
	478					475					10.68
	458					453					10.26
	432					431					9.04
	406					435					10.33
	492					474					9.19
	384					408					6.16
	494					585					10.06
						391
	433					437					10.92
	497					491					10.8
	333					373					8.31
	444					446					10.52
	336					345					8.97
	427					421					7.56
	373					374					8.29
	336					341					9.24
	367					369					9.42
	506					506					11.08
	460					451					9.72
	439					441					9.97
	408					410					10.27
	435					437					9.69
	355					357					8.96
	490					488					10.25
						353
	380					407					9.55
	233					295					9.56
	471					468					10.36
	482					485					10.33
	405					412					9.11
	325					328					4.9
	409					423					10.45
	485					478					10.57
	408					478					3.11
	312					333					7.61
	586					574					11.76
	408					414					9.51
	452					456					6.43
	468					465					10.27
	393					437					10.22
	477					477					10.53
	521					530					11.9
	537					533					14.85
	356					346					9.01
						433
						371
	387					363					6.5
	420					419					9.5
	563					529					10
	446					450					11.34
	508					509					11.91
	399					415					9.94
	402					405					9.92
	425					425					10
	413					411					9.46
	666					685					15.91
	622					623					13.84
						441
						396
	391					392					9.38
	402					420					7.92
	445					444					9.32
	452					450					9.67
	547					530					10.52
	422					424					9.54
	420					422					9.87
	436					442					8.27
	337					365					9.91
	363					363					9.03
	465					465					10.37
	430					410					9.09
	343					374					7.91
	369					386					9.45
	274					301					8.92
	401					416					10.09
	458					453					10.33
	415					417					8.82
	385					390					9.56
	412					415					10.42
	505					506					10.58
	440					437					10.7
	403					406					8.73
	532					518					9.28
	357					337					9.64
	405					411					9.62
	386					386					9.39
	341					395					9.84
	634					624					10.39
	550					546					11.25
	357					355					7.55
	330					350					9.68
	428					431					10.31
	448					450					10.36
	398					378					8.3
	677					657					12.4
	386					394					9.29
	297					301					8.26
	336					341					9.14
	535					501					10.94
	431					424					8.72
	379					409					9.48
	505					520					11.19
	349					383					7.41
	418					429					9.5
	535					352					9.16
	387					396					10.01
	455					522					11.01
	411					413					10.76
	509					503					11.16
	398					394					9.8
	333					351					9.08
	338					346					8.65
	521					512					9.77
	504					504					10.79
	343					320					8.85
	297					308					8.2
	437					442					10.43
	350					351					8.74
	370					374					9.04
	598					579					12.1
	522					513					10.62
	388					394					10.31
	400					393					9.4
	443					438					10.24
	409					413					6.51
	676					651					12.74
	654					636					12.57
	349					355					9.14
	376					381					10.09
	338					341					9.3
	428					434					10.49
	386					393					11.37
	387					391					10.46
	393					413					10.83
	349					348					8.99
	469					462					10.82
	588					575					13.02
	745					669					11.71
	325					361					9.28
	445					449					10.75
	488					477					10.31
	490					484					11.4
	398					401					10.04
	407					411					10.29
	352					360					9.34
	437					437					9.82
	494					484					9.66
	463					457					9.42
	481					475					9.85
	411					412					10.29
	373					379					8.84
	476					485					10.13
	431					439					10.04
	392					388					9.02
	610					610					14.91
	341					344					9.14
	316					367					9.56
	320					332					5.34
	472					466					9.88
	526					512					10.29
	481					468					5.93
	409					406					8.99
	186					256					8.74
	355					361					8.84
	382					431					9.94
	585					568					10.24
	378					384					9.9
	489					495					12.82
	594					561					10.58
	402					402					9.52
	500					492					10.83
	418					426					10.04
	447					443					9.97
	283					298					9.19
	382					382					9.35
	415					417					9.54
						510
	238					343					8.76
	365					400					9.77
	563					551					11.91
	496					497					10.07
	414					414					9.75
	401					432					9.92
	432					438					9.42
	360					360					9.21
	415					419					10.8
	428					436					10.29
	412					400					9.5
	564					562					11.66
	395					398					9.83
	608					605					11.9
	504					498					11.25
	398					421					10.32
	521					514					10.29
	560					543					11.39
	412					428					9.4
	481					476					10.25
	365					370					9.48
	459					461					9.94
	350					352					7.9
	627					617					12.05
	503					486					9.95
	342					343					8.38
	664					612					12.09
	507					501					10.76
	621					609					12.69
	431					427					9.57
	571					552					10.19
	482					482					10.67
	420					450					10.96
	502					494					10.3
	619					608					15.33
	507					504					11.27
	489					477					10.1
	464					463					10.09
	527					508					10.52
	230					303					8.95
	249					373					10.02
	377					380					8.91
	490					488					11.95
	291					442					9.11
	404					429					10.21
	373					374					9.83
	460					456					8.18
	502					498					11.4
	520					516					10.02
	492					488					8.03
	437					438					9.4
	630					618					13.45
	492					484					11.03
	358					369					10.01
	427					443					9.78
	317					353					9.86
	384					416					10.26
	629					619					12.9
	324					336					8.44
	331					342					8.09
	368					374					9.57
	482					477					7.03
	455					456					10.38
	387					383					8.52
	401					407					9.71
	513					516					11.07
	341					347					9.1
	379					379					9.28
	396					381					8.66
	495					494					11.47
	280					291					8.29
	300					311					8.54
	490					482					10
	403					411					6.13
	421					409					9.59
	338					404					9.69
	439					430					10.01
	395					400					8.77
	363					358					9.17
	610					603					13.85
	570					562					13.06
	395					403					9.44
	520					515					10.86
	419					416					9.08
	418					425					10.36
	589					552					11.33
	515					500					10.85
	296					340					9.48
	369					383					9.38
	401					405					10
	202					228					8.25
	468					466					9.95
	438					448					9.92
						357
	229					305					9.09
	474					451					8.75
						368
						470
	406					411					9.16
	490					488					11
	374					375					8.67
	478					472					9.94
	329					386					10.11
	516					517					10.62
						448
	567					564					12.86
	380					394					5.95
	665					615					12.08
	621					565					10.31
						320
	618					670					12.08
	442					446					10.96
	426					423					9.52
	467					457					9.15
	346					341					8.22
						561
	745					699					8.62
						331
						268
	244					316					9.31
	297					336					9.42
	308					279					8.86
						314
	973					875					14.55
	588					552					12.14
	592					577					11.78
						382
	594					582					11.82
	718					710					13.88
	502					496					10
	557					534					11.24
	384					383					10.21
						213
	346					353					8.96
						322
	404					448					10.75
	489					487					10.69
	343					354					9.13
	433					445					10.38
						262
						269
						444
	362					374					9.25
	516					507					11.04
	332					348					9.37
	329					326					8.07
	376					371					9.42
	531					535					10.34
	533					507					9.74
	681					446					6.04
	468					465					9.13
	405					405					11.21
	367					376					8.97
	444					448					8.97
	709					703					13.17
						333
	701					657					10.58
						402
	367					373					8.24
	303					359					10.31
	362					395					9.56
	493					487					10.58
	605					598					11.35
	438					439					9.96
	315					313					8.33
	413					414					9.18
	389					404					10.23
	438					430					8.67
	356					384					9.05
	551					542					12
						475
	324					368					8.57
	328					379					9.32
	503					482					8.94
	439					436					9.71
	422					425					10.61
	467					466					11.08
	283					326					10.09
	444					463					11.1
	526					527					10.98
	367					367					9.02
	333					333					8.99
	376					381					7.62
	268					297					8.83
	379					378					8.97
	471					495					11.25
	419					425					6.55
	533					523					10.24
	439					444					7.7
	325					335					8.57
	497					489					10.25
	486					480					8.95
	367					363					7.16
	469					446					9.43
	459					463					10.31
	602					590					8.12
	369					374					9.23
	402					399					8.61
	483					485					7.24
	416					378					9.36
	510					513					9.35
	403					404					9.22
	461					463					10.72
	370					385					9.11
	350					354					6.97
	444					457					11.03
	541					573					15.9
	332					359					8.89
	392					399					9.32
	422					429					10.65
	413					421					6.38
	410					402					10.13
	309					359					9.67
	434					428					9.27
	467					468					10.67
	576					577					11.91
	355					369					8.9
	244					264					9.2
	256					266					8.48
	419					414					9.46
	365					373					7.87
						495
	500					498					11.36
	489					478					6.44
	303					306					7.65
	441					438					9.53
	396					401					6.23
	369					380					9.91
	512					446					10.01
	451					436					7.8
	346					346					9.42
	244					328					8.69
						312
	433					444					9.38
	530					523					11.77
	288					322					8.79
	316					418					9.92
	410					408					8.83
	495					490					11.09
	556					547					9.53
	494					484					12.46
	390					396					9.18
						358
						324
	391					408					9.03
						333
	349					376					8.66
	532					522					10.92
	228					297					9.76
						317
						295
						367
	422					413					9.3
